# Supplementary material for: Autologous Dendritic Cells in Combination With Chemotherapy Restore Responsiveness of T Cells in Breast Cancer Patients: A Single-Arm Phase I/II Trial
Source: Front Immunol. 2021 Aug 20;12:669965. doi: 10.3389/fimmu.2021.669965 (PMC8417880; doi:10.3389/fimmu.2021.669965)
Supplement: Supplementary file 3 [file Table_1.xlsx]

## Sheet: CombinedRearrangements_06-30-20
Amino Acid	Sum (Productive Frequency)	MCG-AFT_TCRB	MCG-BEF_TCRB	MCG-LN_TCRB	MCG-TUMOR_TCRB	FOLD TUMOR/AFTER	FOLD TUMOR/BEFORE
CASTTGQGTDTQYF	0.0513562	0.00132463	0.00111055	0.000309919	0.0486111	36.698	43.772
CASSSVQGTNTEAFF	0.0236073	9.35031e-05	0.000310954	5.46916e-05	0.0231481	247.566	74.4422
CASSKRTSGSRYEQYF	0.0604831	0.0174539	0.0199899	0.0022059	0.0208333	1.19362	1.04219
CASSSELSGTIVFYEQYF	0.0169174	0.00109087	0.00072556	5.46916e-05	0.0150463	13.7929	20.7375
CASSHAGDTQYF	0.0430902	0.013745	0.0174431	0.00032815	0.0115741	0.84206	0.663534
CASSFEGGATNEQFF	0.0146776	0.0021194	0.00177688	0.000364611	0.0104167	4.91491	5.86233
CASSGPQASNQPQHF	0.034003	0.00869579	0.0147629	0.000127614	0.0104167	1.1979	0.705596
CASSLTGPYNSPLHF	0.0061548	0.000155838	2.96147e-05	0.000182305	0.00578704	37.1348	195.411
CASSYSTEGQPQHF	0.0071826	0.000436348	0.00050345	0.000455764	0.00578704	13.2624	11.4948
CASSQAVTGDEQYF	0.0064187	0.000218174	0.000340569	7.29222e-05	0.00578704	26.5249	16.9923
CASSTGGDGYTF	0.0215713	0.00716857	0.00823289	0.000382841	0.00578704	0.807279	0.702917
CASSYGFSGRYAYEQYF	0.0137505	0.00506475	0.00398318	7.29222e-05	0.00462963	0.914088	1.1623
CSVLTSGSHEQYF	0.0112933	0.00331936	0.00296147	0.000382841	0.00462963	1.39474	1.56329
CASSHLGTGGSGELFF	0.00877374	0.00224407	0.00148074	0.000419302	0.00462963	2.06305	3.12657
CASRGDIGEQYF	0.00579972	0.000576602	0.000429413	0.000164075	0.00462963	8.02915	10.7813
CASSPRGNEQFF	0.0154842	0.00515825	0.0056416	5.46916e-05	0.00462963	0.897519	0.820623
CASSLSGGPELFF	0.00836202	0.000903863	0.00188053	0.000947988	0.00462963	5.12205	2.46187
CASSRYSYPQETQYF	0.0092156	0.00146488	0.00266532	0.000455764	0.00462963	3.16041	1.73699
CASETGGTEAFF	0.0104087	0.00168306	0.00373145	0.000364611	0.00462963	2.75073	1.2407
CASSLRVQLRGNTIYF	0.0179725	0.00766725	0.00679658	3.64611e-05	0.00347222	0.452864	0.510878
CASSQDSSGVPGANVLTF	0.00560372	0.000919447	0.000829212	0.000382841	0.00347222	3.77642	4.18738
CASSRSTGYTDTQYF	0.0038852	0.000218174	0.000103651	9.11527e-05	0.00347222	15.9149	33.499
CSARDLGGSTDTQYF	0.00372033	0.000155838	7.40368e-05	1.82305e-05	0.00347222	22.2809	46.8986
CASSLDRHTEAFF	0.00366329	6.23354e-05	7.40368e-05	5.46916e-05	0.00347222	55.7023	46.8986
CASRSDSDTGELFF	0.00359034	1.55838e-05	2.96147e-05	7.29222e-05	0.00347222	222.809	117.247
CASKIGSGGTGELFF	0.00370241	9.35031e-05	0.000118459	1.82305e-05	0.00347222	37.1348	29.3116
CASSDRQGSVYGYTF	0.00385359	0.000155838	0.000207303	1.82305e-05	0.00347222	22.2809	16.7495
CASSDPTGRETQYF	0.00429228	0.000249342	0.000370184	0.000200536	0.00347222	13.9256	9.37972
CASSPPGRYQPQHF	0.00520606	0.000296093	0.00056268	0.000875066	0.00347222	11.7268	6.17087
CASRSDRGPTDTQYF	0.0135446	0.00475307	0.00506412	0.000255228	0.00347222	0.730521	0.685652
CASSAGPSYEQYF	0.00530663	0.000467515	0.00118459	0.000182305	0.00347222	7.42697	2.93116
CASSKLGVYNEQFF	0.00572545	0.000342845	0.0011994	0.000710991	0.00347222	10.1277	2.89498
CASSYSWGSGDTEAFF	0.00920657	0.00208824	0.00339088	0.000255228	0.00347222	1.66275	1.02399
CASSREGANYGYTF	0.0351006	0.0145086	0.0165546	0.000565147	0.00347222	0.239322	0.209743
CASSSRGRDDQPQHF	0.04118	0.0175162	0.020064	0.000127614	0.00347222	0.198229	0.173058
CASTLTGSLRMNTEAFF	0.00690051	0.00269601	0.00176208	0.000127614	0.00231481	0.858609	1.31369
CASSNGRTYEQYF	0.00508515	0.00151163	0.00102171	0.000236997	0.00231481	1.53133	2.26563
CASSTRQGAGTDTQYF	0.00416225	0.000935031	0.00078479	0.000127614	0.00231481	2.47566	2.9496
CASSLVPGELFF	0.00362575	0.000498683	0.000429413	0.000382841	0.00231481	4.64185	5.39064
CASRRILLDPPHQPQHF	0.00343736	0.000467515	0.000399799	0.000255228	0.00231481	4.95131	5.78995
CATSDSRGSYPNYGYTF	0.00312584	0.000342845	0.000340569	0.000127614	0.00231481	6.75179	6.7969
CASSPWENSPLHF	0.00283909	0.000280509	0.000207303	3.64611e-05	0.00231481	8.25219	11.1663
CSASRPGQGTGYTF	0.00281288	0.000233758	0.000118459	0.000145844	0.00231481	9.90262	19.5411
CASSLVASGGEDTGELFF	0.00270345	0.000140255	2.96147e-05	0.000218767	0.00231481	16.5044	78.1644
CASTLGGTGELFF	0.00262215	0.000155838	0.000133266	1.82305e-05	0.00231481	14.8539	17.3699
CASSLVDTGELFF	0.00251617	0.000109087	7.40368e-05	1.82305e-05	0.00231481	21.2199	31.2657
CASSTDTNQPQHF	0.00248842	7.79192e-05	5.92294e-05	3.64611e-05	0.00231481	29.7079	39.0822
CSVEEPGNYGYTF	0.00248578	9.35031e-05	5.92294e-05	1.82305e-05	0.00231481	24.7566	39.0822
CASSQASFSSYEQYF	0.00245459	1.55838e-05	1.48074e-05	0.000109383	0.00231481	148.539	156.329
CASSLAASNNEQFF	0.0023946	4.67515e-05	1.48074e-05	1.82305e-05	0.00231481	49.5131	156.329
CASSPGTALSNQPQHF	0.00237824	1.55838e-05	2.96147e-05	1.82305e-05	0.00231481	148.539	78.1644
CASSSQGTYGYTF	0.00304341	0.000311677	0.000325762	9.11527e-05	0.00231481	7.42697	7.10585
CASSGQGGLQPQHF	0.00298258	0.000187006	0.000207303	0.000273458	0.00231481	12.3783	11.1663
CASSPPGHTDTQYF	0.00242344	3.11677e-05	5.92294e-05	1.82305e-05	0.00231481	74.2697	39.0822
CASRPGTNPDTQYF	0.00518738	0.00118437	0.0012142	0.000473994	0.00231481	1.95447	1.90645
CASSLVGNTEAFF	0.00256511	6.23354e-05	0.000133266	5.46916e-05	0.00231481	37.1348	17.3699
CASSSLAVLPNSPLHF	0.00847193	0.00300768	0.00309474	5.46916e-05	0.00231481	0.769634	0.747984
CASSLGNWQLSPLHF	0.00415448	0.000779192	0.000932863	0.000127614	0.00231481	2.97079	2.48141
CSVEGRGTTEAFF	0.00294415	0.000171422	0.000384991	7.29222e-05	0.00231481	13.5036	6.01264
CAWSFLRTGTADTQYF	0.00478697	0.00110645	0.00134747	1.82305e-05	0.00231481	2.0921	1.7179
CASSPLGGGTDTQYF	0.00313288	0.000187006	0.00050345	0.000127614	0.00231481	12.3783	4.5979
CASSTGPMGGYEQYF	0.00367254	0.00020259	0.000681138	0.000473994	0.00231481	11.4261	3.39845
CASSLVPEPIYGYTF	0.0117008	0.00341286	0.00586371	0.000109383	0.00231481	0.678262	0.394769
CASSLPGQMTYEQYF	0.00351986	0.00141813	0.00072556	0.000218767	0.00115741	0.81615	1.59519
CAKIGKDTEAFF	0.0027012	0.000436348	0.000177688	0.000929758	0.00115741	2.65249	6.5137
CATKYRQGADSPLHF	0.00237976	0.000296093	0.000251725	0.00067453	0.00115741	3.90893	4.5979
CASQDRWDEAFF	0.00228447	0.000420764	0.000414606	0.000291689	0.00115741	2.75073	2.79158
CASSRRDKDQERYTF	0.00219875	0.000529851	0.000310954	0.000200536	0.00115741	2.1844	3.72211
CASSTGTYEQYF	0.00195785	0.00040518	0.000340569	5.46916e-05	0.00115741	2.85653	3.39845
CASSQSSRGANSPLHF	0.00185071	0.000264925	0.000118459	0.000309919	0.00115741	4.3688	9.77054
CASSESGLADTDTQYF	0.00180854	0.000311677	0.000266532	7.29222e-05	0.00115741	3.71348	4.34246
CATSRVEGQGAYGYTF	0.00180772	0.00020259	0.000192496	0.000255228	0.00115741	5.71305	6.01264
CASQNSLSEAFF	0.00177466	0.000155838	0.000133266	0.00032815	0.00115741	7.42697	8.68493
CASSYLGSSYEQYF	0.00176256	0.000280509	0.000251725	7.29222e-05	0.00115741	4.12609	4.5979
CATLQGSSGANVLTF	0.00172501	0.000327261	0.00022211	1.82305e-05	0.00115741	3.53665	5.21096
CASSRYTGDTEAFF	0.00168956	9.35031e-05	7.40368e-05	0.000364611	0.00115741	12.3783	15.6329
CASSQVLVDGYTF	0.00162161	0.000124671	2.96147e-05	0.000309919	0.00115741	9.28371	39.0822
CASSQGSGQGHYGYTF	0.00156199	0.000187006	0.000162881	5.46916e-05	0.00115741	6.18914	7.10585
CAIGEGGNTEAFF	0.00156167	0.000249342	0.000118459	3.64611e-05	0.00115741	4.64185	9.77054
CASTKLSGVVMEAFF	0.001535	0.000124671	8.88441e-05	0.000164075	0.00115741	9.28371	13.0274
CASSLSSGGANVLTF	0.00150994	0.000171422	0.000162881	1.82305e-05	0.00115741	6.75179	7.10585
CASSRTSGVNNEQFF	0.00147684	3.11677e-05	1.48074e-05	0.000273458	0.00115741	37.1348	78.1644
CASTIFGLAVGDEQFF	0.00147079	9.35031e-05	7.40368e-05	0.000145844	0.00115741	12.3783	15.6329
CASSYTRTGGTSNYGYTF	0.00146066	0.000233758	1.48074e-05	5.46916e-05	0.00115741	4.95131	78.1644
CASGLGDSQGSSYNSPLHF	0.0014248	1.55838e-05	1.48074e-05	0.000236997	0.00115741	74.2697	78.1644
CASSLQGFGSYNEQFF	0.00142219	0.000124671	0.000103651	3.64611e-05	0.00115741	9.28371	11.1663
CAWSAGTGYSPLHF	0.00137668	0.000171422	2.96147e-05	1.82305e-05	0.00115741	6.75179	39.0822
CASSASQGRGSPLHF	0.00136406	7.79192e-05	7.40368e-05	5.46916e-05	0.00115741	14.8539	15.6329
CASSGGRGYGYTF	0.00133102	7.79192e-05	5.92294e-05	3.64611e-05	0.00115741	14.8539	19.5411
CASSLMGQNYGYTF	0.00132041	9.35031e-05	1.48074e-05	5.46916e-05	0.00115741	12.3783	78.1644
CASSLNLDTGELFF	0.00131621	7.79192e-05	4.44221e-05	3.64611e-05	0.00115741	14.8539	26.0548
CASSSGQGTDTQYF	0.00131434	0.000109087	2.96147e-05	1.82305e-05	0.00115741	10.61	39.0822
CSARRRTSGVITDTQYF	0.00130747	6.23354e-05	1.48074e-05	7.29222e-05	0.00115741	18.5674	78.1644
CASSAGLNTEAFF	0.00130747	6.23354e-05	1.48074e-05	7.29222e-05	0.00115741	18.5674	78.1644
CAWREPTNEKLFF	0.0013067	4.67515e-05	2.96147e-05	7.29222e-05	0.00115741	24.7566	39.0822
CATTDLAGDGELFF	0.0013014	7.79192e-05	2.96147e-05	3.64611e-05	0.00115741	14.8539	39.0822
CASSQDLGEQFF	0.00130063	6.23354e-05	4.44221e-05	3.64611e-05	0.00115741	18.5674	26.0548
CASSLTGMNTEAFF	0.00682252	0.00257134	0.00254687	0.000546916	0.00115741	0.450119	0.454444
CASSIDRDPKNIQYF	0.0012972	6.23354e-05	5.92294e-05	1.82305e-05	0.00115741	18.5674	19.5411
CASSQSQLSYEQYF	0.00129718	1.55838e-05	1.48074e-05	0.000109383	0.00115741	74.2697	78.1644
CASSPRTGSEKLFF	0.00129454	3.11677e-05	1.48074e-05	9.11527e-05	0.00115741	37.1348	78.1644
CSARELGGREMPQHF	0.00129111	3.11677e-05	2.96147e-05	7.29222e-05	0.00115741	37.1348	39.0822
CASSFVMVTTDTQYF	0.00128847	4.67515e-05	2.96147e-05	5.46916e-05	0.00115741	24.7566	39.0822
CASSPPRQKFSERELFF	0.00128504	4.67515e-05	4.44221e-05	3.64611e-05	0.00115741	24.7566	26.0548
CASSSRDRVPDTQYF	0.0012824	6.23354e-05	4.44221e-05	1.82305e-05	0.00115741	18.5674	26.0548
CATSDVRVKNYEQYF	0.0012824	6.23354e-05	4.44221e-05	1.82305e-05	0.00115741	18.5674	26.0548
CASSLGVENTEAFF	0.0012824	6.23354e-05	4.44221e-05	1.82305e-05	0.00115741	18.5674	26.0548
CASSLTSGRTNEQFF	0.0012763	3.11677e-05	1.48074e-05	7.29222e-05	0.00115741	37.1348	78.1644
CASTPQIADTQYF	0.00127288	3.11677e-05	2.96147e-05	5.46916e-05	0.00115741	37.1348	39.0822
CSARGQNLYSNQPQHF	0.00127101	6.23354e-05	1.48074e-05	3.64611e-05	0.00115741	18.5674	78.1644
CASSSLRVTDTQYF	0.00127023	4.67515e-05	2.96147e-05	3.64611e-05	0.00115741	24.7566	39.0822
CASSLGDRRSYEQYF	0.00126072	1.55838e-05	1.48074e-05	7.29222e-05	0.00115741	74.2697	78.1644
CSASPGLEVRGRQETQYF	0.00126072	1.55838e-05	1.48074e-05	7.29222e-05	0.00115741	74.2697	78.1644
CASSETTGGEQYF	0.00126072	1.55838e-05	1.48074e-05	7.29222e-05	0.00115741	74.2697	78.1644
CASSRSGANVLTF	0.00125807	3.11677e-05	1.48074e-05	5.46916e-05	0.00115741	37.1348	78.1644
CASSLAGGPYNEQFF	0.00125543	4.67515e-05	1.48074e-05	3.64611e-05	0.00115741	24.7566	78.1644
CASREGDGGYTF	0.00125543	4.67515e-05	1.48074e-05	3.64611e-05	0.00115741	24.7566	78.1644
CASSSGQGINYGYTF	0.00125465	3.11677e-05	2.96147e-05	3.64611e-05	0.00115741	37.1348	39.0822
CASSLSPANYGYTF	0.00125278	6.23354e-05	1.48074e-05	1.82305e-05	0.00115741	18.5674	78.1644
CASSLASSGVFTDTQYF	0.00123984	3.11677e-05	1.48074e-05	3.64611e-05	0.00115741	37.1348	78.1644
CASLQPTYNEQFF	0.0012372	4.67515e-05	1.48074e-05	1.82305e-05	0.00115741	24.7566	78.1644
CASSYSRGREFYEQFF	0.00123642	3.11677e-05	2.96147e-05	1.82305e-05	0.00115741	37.1348	39.0822
CSAREGQGSNNQPQHF	0.00123642	3.11677e-05	2.96147e-05	1.82305e-05	0.00115741	37.1348	39.0822
CASSLVGRGEDTGELFF	0.00123642	3.11677e-05	2.96147e-05	1.82305e-05	0.00115741	37.1348	39.0822
CASSELFNRQGAGETQYF	0.00122426	1.55838e-05	1.48074e-05	3.64611e-05	0.00115741	74.2697	78.1644
CSAPGGRTDTQYF	0.00122426	1.55838e-05	1.48074e-05	3.64611e-05	0.00115741	74.2697	78.1644
CASRDRAYGYTF	0.00122161	3.11677e-05	1.48074e-05	1.82305e-05	0.00115741	37.1348	78.1644
CASRQGSEAFF	0.00122161	3.11677e-05	1.48074e-05	1.82305e-05	0.00115741	37.1348	78.1644
CASSPDRGFPLDSYEQYF	0.00122161	3.11677e-05	1.48074e-05	1.82305e-05	0.00115741	37.1348	78.1644
CASSASRLAEYF	0.00122161	3.11677e-05	1.48074e-05	1.82305e-05	0.00115741	37.1348	78.1644
CASSSGRAAYGEQFF	0.00120603	1.55838e-05	1.48074e-05	1.82305e-05	0.00115741	74.2697	78.1644
CASSPNTGELFF	0.00120603	1.55838e-05	1.48074e-05	1.82305e-05	0.00115741	74.2697	78.1644
CASSLYWTGNTEAFF	0.00120603	1.55838e-05	1.48074e-05	1.82305e-05	0.00115741	74.2697	78.1644
CASSFGADTQYF	0.00120603	1.55838e-05	1.48074e-05	1.82305e-05	0.00115741	74.2697	78.1644
CASSNNLGSLAYF	0.00120603	1.55838e-05	1.48074e-05	1.82305e-05	0.00115741	74.2697	78.1644
CASSLKRERFKDTQYF	0.00120603	1.55838e-05	1.48074e-05	1.82305e-05	0.00115741	74.2697	78.1644
CASSLAHGLLLSYNEQFF	0.00120603	1.55838e-05	1.48074e-05	1.82305e-05	0.00115741	74.2697	78.1644
CATSDSHPNERSDTQYF	0.0015065	0.000124671	0.000133266	9.11527e-05	0.00115741	9.28371	8.68493
CAWSLLWERNTIYF	0.00159763	7.79192e-05	8.88441e-05	0.000273458	0.00115741	14.8539	13.0274
CASSLSSGGARITDTQYF	0.00133024	6.23354e-05	7.40368e-05	3.64611e-05	0.00115741	18.5674	15.6329
CASSYGSGGQYF	0.00135454	4.67515e-05	5.92294e-05	9.11527e-05	0.00115741	24.7566	19.5411
CASGGGQETQYF	0.00131808	4.67515e-05	5.92294e-05	5.46916e-05	0.00115741	24.7566	19.5411
CASTARTGRQETQYF	0.00125123	3.11677e-05	4.44221e-05	1.82305e-05	0.00115741	37.1348	26.0548
CASSVDVTRGETQYF	0.00125123	3.11677e-05	4.44221e-05	1.82305e-05	0.00115741	37.1348	26.0548
CASSPGLAGSYEQYF	0.00125123	3.11677e-05	4.44221e-05	1.82305e-05	0.00115741	37.1348	26.0548
CASSSFGLEEGEKLFF	0.00123907	1.55838e-05	2.96147e-05	3.64611e-05	0.00115741	74.2697	39.0822
CASGFLLGAGELFF	0.00123907	1.55838e-05	2.96147e-05	3.64611e-05	0.00115741	74.2697	39.0822
CASSEVRNKGGQYF	0.00122084	1.55838e-05	2.96147e-05	1.82305e-05	0.00115741	74.2697	39.0822
CASSLEGPGYGETQYF	0.00122084	1.55838e-05	2.96147e-05	1.82305e-05	0.00115741	74.2697	39.0822
CASSFGGHDEQFF	0.00149091	0.000109087	0.000133266	9.11527e-05	0.00115741	10.61	8.68493
CASSFSQGATGELFF	0.00136935	4.67515e-05	7.40368e-05	9.11527e-05	0.00115741	24.7566	15.6329
CASEFGMGGGKNTEAFF	0.00129643	4.67515e-05	7.40368e-05	1.82305e-05	0.00115741	24.7566	15.6329
CASSEAASDTEAFF	0.00130857	1.55838e-05	4.44221e-05	9.11527e-05	0.00115741	74.2697	26.0548
CASSWAGQGATNEKLFF	0.00129034	1.55838e-05	4.44221e-05	7.29222e-05	0.00115741	74.2697	26.0548
CASSLWYAGVAASGANVLTF	0.00129034	1.55838e-05	4.44221e-05	7.29222e-05	0.00115741	74.2697	26.0548
CASSYAQRIKNIQYF	0.00129034	1.55838e-05	4.44221e-05	7.29222e-05	0.00115741	74.2697	26.0548
CASAREQRGEKLFF	0.0012721	1.55838e-05	4.44221e-05	5.46916e-05	0.00115741	74.2697	26.0548
CASSHTGQETSGANVLTF	0.00125387	1.55838e-05	4.44221e-05	3.64611e-05	0.00115741	74.2697	26.0548
CASSHHGGLWQNTGELFF	0.00123564	1.55838e-05	4.44221e-05	1.82305e-05	0.00115741	74.2697	26.0548
CASSKTSGSLGYEQYF	0.00145708	4.67515e-05	8.88441e-05	0.000164075	0.00115741	24.7566	13.0274
CASSARQGAPTEAFF	0.00132946	4.67515e-05	8.88441e-05	3.64611e-05	0.00115741	24.7566	13.0274
CASNRGIDGYTF	0.00214047	0.000342845	0.000384991	0.000255228	0.00115741	3.37589	3.00632
CASSLVGVPNYGYTF	0.00126868	1.55838e-05	5.92294e-05	3.64611e-05	0.00115741	74.2697	19.5411
CASSTRDRSHGYTF	0.00172113	0.000249342	0.000296147	1.82305e-05	0.00115741	4.64185	3.90822
CASSLGGGNNEQFF	0.00165423	0.000140255	0.000192496	0.000164075	0.00115741	8.25219	6.01264
CASGPEAGTQPQHF	0.00138682	7.79192e-05	0.000133266	1.82305e-05	0.00115741	14.8539	8.68493
CASKGTISYNEQFF	0.00141112	6.23354e-05	0.000118459	7.29222e-05	0.00115741	18.5674	9.77054
CASSAGLAGSYEQYF	0.00137466	6.23354e-05	0.000118459	3.64611e-05	0.00115741	18.5674	9.77054
CASSFQGTYEQYF	0.00151442	3.11677e-05	8.88441e-05	0.000236997	0.00115741	37.1348	13.0274
CASSQDSPTGDTQYF	0.00896489	0.00327261	0.00333166	0.00120322	0.00115741	0.353665	0.347397
CAWSAGLGFAYEQYF	0.00225853	0.000218174	0.00028134	0.000601608	0.00115741	5.30498	4.11391
CASSSSGTGDEKLFF	0.00143809	7.79192e-05	0.000148074	5.46916e-05	0.00115741	14.8539	7.81644
CASSLTGQGQPQHF	0.00138947	6.23354e-05	0.000133266	3.64611e-05	0.00115741	18.5674	8.68493
CASSPGGDGYTF	0.00154405	7.79192e-05	0.000162881	0.000145844	0.00115741	14.8539	7.10585
CASSYGGDGYTF	0.00186886	0.000264925	0.000355377	9.11527e-05	0.00115741	4.3688	3.25685
CATSRDLGGRRGVNEQFF	0.00173516	0.000233758	0.000325762	1.82305e-05	0.00115741	4.95131	3.55293
CASSYPGQHYEQYF	0.00151022	1.55838e-05	0.000118459	0.000218767	0.00115741	74.2697	9.77054
CASSQDPVDNEKLFF	0.00190184	0.000124671	0.000236918	0.000382841	0.00115741	9.28371	4.88527
CASSEIENLSYEQYF	0.00161622	0.000109087	0.00022211	0.000127614	0.00115741	10.61	5.21096
CSASRTGRLTGYTF	0.00137311	3.11677e-05	0.000148074	3.64611e-05	0.00115741	37.1348	7.81644
CASSSRPGLAETQYF	0.00168229	0.000109087	0.000251725	0.000164075	0.00115741	10.61	4.5979
CASSEGDRYWGYTF	0.00217112	0.000155838	0.000310954	0.000546916	0.00115741	7.42697	3.72211
